# Supplementary material for: Cells with stemness features are generated from in vitro transformed human fibroblasts
Source: Sci Rep. 2018 Sep 14;8:13838. doi: 10.1038/s41598-018-32197-5 (PMC6138721; doi:10.1038/s41598-018-32197-5)
Supplement: Supplementary file 2 — Table S2 [file 41598_2018_32197_MOESM2_ESM.xls]

## Sheet: Additional_File_4
Cells with stemness features are generated from in vitro transformed human fibroblasts
Bartolo Bono, Paola Ostano, Martina Peritore, Ilaria Gregnanin, Cristina Belgiovine, Manuela Liguori, Paola Allavena, Giovanna Chiorino, Ilaria Chiodi, Chiara Mondello
Table S2. List of the genes commonly up-regulated or down-regulated in cen3tel 600 and 1000 sphere cells.
Gene expression in sphere cells is expressed as Log2FC relative to the corresponding adherent cells. Genes with Log2FC > 0.58/ <-0.58 and adjusted p-value < 0.05 are reported.
Up-regulated genes
	cen3tel 600 sphere vs adherent cells		cen3tel 1000 sphere vs adherent cells
Symbol	logFC	AdjPvalue	logFC	AdjPvalue
0	0.592323	0.0413756	1.69568	0.00249856
0	0.623078	0.00525398	0.930175	0.00707011
0	0.806231	0.000586983	0.720595	0.0119351
0	1.31	8.85141e-05	1.49723	0.000795612
HLA-C	1.44112	8.87968e-05	0.990515	0.00909035
0	1.56878	3.79352e-05	1.42773	0.00117898
0	1.60321	8.85141e-05	0.843027	0.0299513
HLA-C	1.65513	1.25198e-06	0.711219	0.00186651
HLA-A	1.86368	4.7813e-05	0.835733	0.0370793
0	2.10812	1.58606e-07	0.666921	0.000733867
0	2.11156	2.59108e-05	0.882663	0.0317398
0	2.64353	1.59949e-05	1.16097	0.0180581
0	3.16705	6.71662e-07	1.16987	0.00196176
HLA-C	3.34204	8.86495e-06	1.03536	0.0498816
0	3.34956	8.04365e-07	2.17322	0.000141288
LOC101928228	0.675198	0.00366223	0.801417	0.0145728
KYNU	3.30494	2.18555e-07	2.32337	2.41e-05
KYNU	3.57193	1.1761e-06	2.05667	0.000424927
RAB9BP1	1.10508	0.000239877	0.693813	0.0291469
FBXO28	0.713973	0.00212921	0.592359	0.0439512
LOC441124	0.809289	0.00082259	0.818022	0.00885687
LOC441124	1.08091	2.59108e-05	0.923268	0.00115999
CLDN12	0.636418	0.00143389	0.685413	0.0103398
STEAP1	0.653755	0.0219056	0.97154	0.0254826
STEAP1	1.49722	3.03523e-05	1.09713	0.0027751
STEAP1	1.6428	3.71124e-05	1.14422	0.00416996
STEAP2	2.02551	3.0156e-06	1.01188	0.00221386
PIK3R1	1.79951	5.68459e-06	0.589012	0.0271191
HIST1H3B	0.595905	0.00665834	0.893323	0.00818482
HIST1H3D	0.737438	0.000625934	1.22675	0.000664969
HIST1H2AE	0.898368	0.000467007	1.06332	0.00265407
HIST1H3C	1.08593	7.76235e-05	0.612428	0.0203275
HIST1H2AC	1.17099	0.000139945	1.12979	0.00265407
HIST1H1C	1.24516	0.000447035	1.5019	0.00241641
HIST1H1E	1.28475	0.00178498	1.58946	0.00666309
HIST1H3G	1.53848	5.3468e-05	0.907232	0.0122913
HIST1H2BB	1.56285	0.000464208	1.25124	0.0165154
HIST1H2AD	1.73998	0.000647836	1.64729	0.009927
HIST1H2BH	1.7745	5.18082e-05	1.47805	0.00242551
HIST1H2BF	1.89427	4.36789e-06	1.3051	0.000664969
HIST1H2BE	1.95946	1.68327e-05	1.33386	0.00243791
HIST1H2BI	2.1926	8.7041e-06	1.22191	0.00358587
HIST1H2BG	2.2368	4.30251e-05	1.43162	0.00724708
HIST1H2BD	2.2716	0.000119392	1.37841	0.0203933
HIST1H2BC	2.35523	0.000144649	1.49166	0.0196033
HIST1H2BE	2.74406	1.92373e-06	1.2763	0.00191682
RSAD2	3.58199	1.5846e-07	1.88428	7.04e-05
RSAD2	3.62571	5.48655e-06	2.63062	0.000661523
ETV1	1.53553	9.44298e-06	0.799082	0.00541842
ETV1	2.00163	2.45315e-05	0.792844	0.0377557
PLA2G4A	1.95419	1.92385e-06	1.28941	0.000374689
PTGS2	1.95575	4.52741e-06	0.588854	0.0319202
PTGS2	2.89638	2.52789e-07	1.39468	0.000157543
BTG1	1.37663	0.000262206	0.853371	0.0320824
ATP2B1	1.74465	1.85965e-05	0.700128	0.0295099
DUSP6	1.94894	0.000379562	2.0621	0.00383597
DCN	3.39023	2.16755e-06	1.46989	0.00308301
SAMD9L	0.854026	0.00148147	0.644503	0.0498765
SAMD9	1.36911	9.96506e-05	1.03335	0.00666309
SAMD9	1.53306	4.595e-05	0.875995	0.0125481
CYP51A1	1.56939	4.53981e-06	1.55283	0.000106685
SAMD9	1.57579	8.02803e-05	1.01421	0.0113477
CYP51A1	2.66268	1.65193e-05	1.80928	0.00242719
FZD8	1.0372	0.000130248	0.829599	0.00640374
CREM	1.22275	9.81417e-05	0.89887	0.00738201
CREM	1.6789	1.11189e-05	0.87783	0.00622432
GK	1.0969	0.000391572	0.744683	0.029637
GK	2.27708	4.03232e-07	1.41414	9.16e-05
GK	2.39495	6.18675e-07	1.22476	0.000383637
ANK3	1.05529	0.00118429	1.02863	0.0141022
0	1.56831	6.04903e-05	1.52344	0.00127259
0	2.05704	1.55416e-05	1.77194	0.000721638
ANK3	2.07619	1.2963e-06	1.72921	8.59e-05
ANK3	2.33853	6.40342e-07	1.77303	7.04e-05
SLC9A9	0.888593	4.76631e-05	0.88996	0.000898382
C3orf58	1.36841	1.30766e-05	0.710986	0.00721539
PLSCR1	1.5261	3.60123e-05	0.922776	0.00792222
CHST2	2.23046	6.25557e-06	1.78065	0.000443378
SLC9A9	2.69079	6.12026e-06	1.87394	0.000829336
TPCN1	0.872521	0.000590927	0.694248	0.0203933
OAS2	1.30124	6.251e-06	0.677717	0.00358587
OAS3	1.51256	1.57178e-05	0.9665	0.00308301
TPCN1	1.55552	6.11082e-06	0.627954	0.0113113
OAS3	1.64575	0.00034082	1.1796	0.0212109
OAS2	2.07089	2.1442e-06	1.14974	0.000900931
OAS1	3.22122	5.86299e-06	1.92217	0.00170005
SERPINB8	0.905813	7.23082e-05	0.778581	0.00267408
DSEL	1.79021	4.95297e-06	0.641189	0.0166464
ANTXR2	0.67347	0.000184751	0.94651	0.000563503
ANTXR2	0.696266	0.000411223	0.637343	0.00808995
ANTXR2	0.702062	0.000333515	0.653646	0.00657342
FRAS1	1.16066	7.43345e-05	0.823677	0.00704862
HIST1H2AJ	0.847731	0.00151906	1.12141	0.00414999
HIST1H2AH	1.0174	0.00153251	0.857666	0.0319202
HIST1H2BK	1.19654	0.00272702	1.36335	0.0136525
HLA-G	1.38705	2.56616e-05	0.960208	0.00325196
HIST1H2AJ	1.39585	1.71141e-05	0.99925	0.00191977
HIST1H2BJ	1.41429	5.32992e-05	1.46762	0.000816679
HIST1H2AM	1.49054	1.56057e-05	1.44033	0.000418061
HIST1H2BO	1.53162	0.000305981	1.47006	0.00523533
0	1.54771	2.09376e-05	0.702253	0.0192113
HLA-F	1.84972	8.43884e-06	0.856957	0.00811367
HIST1H2BL	1.93278	2.84331e-06	1.23201	0.000661523
HLA-A	1.9678	1.33867e-05	0.847805	0.0170586
HIST1H2BM	2.15733	4.3383e-06	1.37027	0.000951341
HLA-J	2.24652	2.44927e-06	0.928323	0.00436045
HLA-J	2.71131	3.16248e-06	1.1136	0.00617865
HIST1H2BN	2.75943	1.36096e-06	1.43679	0.000785619
HLA-A	3.33542	1.29809e-07	1.13699	0.000288768
HLA-H	3.89914	5.85898e-06	1.22727	0.0320824
FMNL2	1.92335	8.15329e-06	0.802615	0.0127222
RND3	2.52265	4.03232e-07	1.50329	9.71e-05
TNFAIP6	2.71009	4.39617e-06	1.30323	0.00380694
HRK	1.11516	0.000441118	0.703741	0.0437581
HRK	1.50935	5.12412e-05	0.7044	0.0327534
HIST2H3D	1.1961	2.34911e-05	0.676143	0.00767741
HIST2H4B	0.613628	0.00153257	0.911483	0.00243791
HIST2H2BE	0.649254	0.000159623	0.934293	0.000427147
HIST2H2AB	0.871913	0.00206602	1.51915	0.00143072
HIST2H2AC	1.08531	0.000942197	1.46707	0.00257506
HIST2H2AA4	1.37051	0.00105834	1.88563	0.00258034
HIST2H2BC	2.03747	1.72877e-06	1.20925	0.000563503
HIST2H2BE	2.66557	3.24049e-06	1.34748	0.00229418
HIST2H2AA4	3.01887	1.43712e-05	1.83665	0.00367305
SH3KBP1	1.28705	6.34565e-06	0.829302	0.00127259
RPS6KA3	1.55666	7.92623e-06	0.597882	0.0184186
PAG1	0.642694	0.00705062	0.756286	0.0257471
0	0.831571	0.0133531	1.48581	0.0070978
PAG1	1.21003	0.00019688	1.03111	0.00655891
FABP4	1.21465	2.98183e-05	1.30945	0.000427147
MMP7	0.77874	0.00211716	1.52959	0.000816679
MMP1	5.10561	2.80702e-07	4.69326	1.59e-05
LURAP1L	1.88507	5.86299e-06	0.803124	0.00851399
CEP170	1.06978	2.475e-05	0.580522	0.0096373
CEP170	1.51706	8.53817e-05	0.736356	0.040555
GREM2	1.69007	6.15199e-06	0.725209	0.00862354
CEP170	2.34949	1.29524e-06	0.782639	0.0066383
GREM2	2.74604	2.82106e-06	1.37397	0.00202743
AKR1C3	1.21233	0.00310563	1.24926	0.023528
AKR1C1	1.98102	0.000956551	1.84299	0.0147399
AKR1C1	2.43905	0.00240753	2.13586	0.0380586
AKR1C1	2.99136	0.000413619	2.22152	0.021028
SLC7A11	1.17356	0.000293798	0.741003	0.0321691
DDX60	0.660297	0.00481784	0.718689	0.0263978
DDX60	1.18333	2.74534e-05	0.894084	0.00226984
MSMO1	3.46087	4.61226e-05	2.49585	0.00425774
TMTC1	0.637147	0.0155042	0.825781	0.0327534
TMTC1	0.840126	0.00382911	0.795908	0.0394027
CCNG2	0.852115	8.63551e-05	0.628361	0.00663444
CXCL10	1.96217	7.50488e-07	0.626672	0.00450704
CXCL11	2.04819	1.80988e-06	0.862791	0.00293773
CXCL11	2.337	2.17781e-06	1.01384	0.00308359
CASP4	0.804257	0.000209922	0.590475	0.0131954
CASP5	0.839206	0.000139141	0.661748	0.0070978
ZC3H12C	1.47411	2.31769e-05	0.973225	0.00369978
CARD16	1.49439	7.19983e-05	1.49404	0.00127259
CASP1	1.82874	0.000231093	1.92864	0.00261514
KCTD12	1.7982	2.2204e-06	0.980536	0.00101716
OCA2	1.04922	0.0018982	0.826873	0.0498816
0	1.3021	3.82259e-05	0.821021	0.00708659
ABI3BP	1.42574	0.000165635	1.18043	0.00655891
XLOC_l2_013823	1.10405	3.46601e-06	0.75541	0.000564021
BCL2A1	2.34542	2.36906e-05	1.77201	0.001944
FAH	2.47683	3.54643e-06	0.883015	0.0124208
BCL2A1	3.39548	9.30545e-07	2.63609	8.59e-05
CEMIP	3.81072	1.56623e-07	2.593	1.68e-05
CEMIP	4.19268	1.29809e-07	2.64806	1.68e-05
IFIT1	1.00333	0.00192135	1.5205	0.00265407
ACTA2	1.11233	0.00149252	0.966861	0.0278664
IFIT3	2.63827	0.000621432	1.81351	0.0389421
WWTR1	0.825262	0.000244054	0.833399	0.00344158
WWTR1	1.06362	0.000697019	0.72291	0.0448811
TM4SF1	1.40106	0.000246498	1.34275	0.00433478
WWTR1	1.6385	1.33276e-05	0.838383	0.00767741
SSFA2	0.720228	0.000455013	0.702945	0.00666309
MSX1	1.44472	2.88648e-06	0.840751	0.00100023
PHLDA1	1.48772	0.000649579	1.53036	0.00704862
PHLDA1	1.5121	2.00739e-05	0.89028	0.00575183
PHLDA1	2.53615	2.45189e-05	1.04905	0.0317027
IFI27L2	0.851144	0.000391382	0.750562	0.00917785
FBLN5	1.26617	2.01626e-05	0.598907	0.0153318
IFI27	3.30185	3.68223e-05	1.79485	0.0132024
IFI27	3.4154	1.52377e-06	1.8285	0.000760747
GCLM	1.12547	0.00713873	1.73036	0.00779395
GCLM	1.43945	2.67531e-05	1.81305	0.000161144
ABCA4	2.12045	6.14816e-05	1.93487	0.00175692
ANKH	1.17609	3.30822e-05	0.739864	0.00640374
DAP	2.0341	8.96745e-06	1.1292	0.00378893
DAP	2.43931	1.07644e-06	0.927144	0.00289173
SNX9	1.09322	0.000283784	0.73966	0.0236268
ACAT2	1.31727	0.000347396	1.75883	0.00115999
ACAT2	1.55286	4.28893e-05	1.65833	0.000624948
SOD2	2.0124	0.000153315	1.20426	0.0257471
SNX9	2.56329	4.51095e-06	0.821074	0.0246811
IFI44	1.01377	0.00344024	1.21187	0.0133283
CRYZ	1.0483	7.83411e-05	0.596657	0.0196899
AK5	1.4407	1.25506e-05	0.750641	0.00687303
ELTD1	1.47134	2.51138e-05	0.842712	0.00767741
AK5	1.5886	4.51095e-06	1.23516	0.000391327
IFI44L	2.97721	1.00451e-05	1.55304	0.00568082
MME	1.64422	0.000106894	0.848765	0.0370314
ABCA13	0.948828	0.000113039	0.646417	0.0115804
TNS3	1.71083	0.00011014	1.62819	0.00241641
PAX8-AS1	0.807134	0.00019997	0.893031	0.0018473
TMEM87B	1.46481	1.22622e-05	0.62922	0.0159705
SLC20A1	1.84587	0.000339665	1.5332	0.0108501
IL1RN	2.8848	9.3731e-07	2.25852	8.59e-05
SLC20A1	3.46246	5.85723e-07	1.69115	0.000418061
IL1B	4.30035	5.61811e-08	3.16169	8.55e-07
ITGA2	0.957834	0.000423745	0.889833	0.00774227
HSPB3	1.16535	4.82457e-05	0.712953	0.00957016
ITGA2	1.8733	3.8568e-06	1.38554	0.000418061
ITGA2	1.95841	8.85798e-06	1.61898	0.000563503
ITGA2	2.34199	3.24049e-06	1.57996	0.000564314
BET1	1.44679	0.00032011	0.933685	0.0315971
BET1	1.8023	2.63632e-05	0.871001	0.0175408
GNG11	2.46806	5.58783e-05	1.834	0.00434304
GNG11	2.49605	4.96542e-06	1.53688	0.00127259
TNFRSF21	1.55859	0.000137222	0.822643	0.0400516
TNFRSF21	1.94416	1.73766e-06	0.612643	0.0108501
0	2.55171	2.45553e-05	1.09996	0.026874
FAM210B	2.20845	1.19997e-06	1.31423	0.000383637
FAM210B	2.98107	4.23665e-06	1.91995	0.000860551
TPBG	1.11108	2.81956e-05	0.739679	0.00412866
TPBG	1.90347	0.000111278	1.9517	0.00160996
0	2.29336	2.53252e-06	0.703813	0.0181034
SVIL	1.67944	4.47408e-05	0.922505	0.014814
BMP4	0.823997	0.00136914	0.942126	0.00767741
RIPK2	0.922459	7.61347e-05	0.635753	0.00793692
TMEM55A	0.928267	0.000328421	0.836606	0.00738201
ATP6V0D2	0.943856	4.72833e-05	0.614475	0.00725245
CTSL	2.49772	1.84804e-05	1.03941	0.0250871
GAS1	2.70234	2.16755e-06	1.34129	0.0015705
MTHFD2L	0.650627	0.000582194	0.712634	0.00462111
CXCL3	1.10045	0.00200953	1.00417	0.0283601
CXCL8	1.514	3.46601e-06	1.37736	0.000125419
CXCL1	2.22932	4.5337e-05	1.39463	0.00818482
CXCL2	2.5453	8.80649e-06	1.08992	0.0122592
RNF144A	1.30519	3.14748e-06	0.994433	0.000303727
LPIN1	1.78354	3.3656e-05	1.54896	0.00131413
LPIN1	1.87063	3.07931e-06	1.04077	0.00130611
HPCAL1	2.55634	1.29809e-07	1.39731	2.41e-05
TST	0.708628	0.000972614	0.748529	0.0082916
APOL3	0.727503	0.00412257	0.942442	0.0106892
APOL6	1.02439	0.00141922	0.792379	0.0437581
HMOX1	1.17806	0.000864313	1.82854	0.00121149
TOM1	1.60024	4.65274e-06	0.660324	0.00813916
SLC43A3	1.4377	5.88431e-05	0.943625	0.00811367
LPXN	1.86274	7.90022e-06	0.624998	0.0319475
SLC43A3	2.28062	9.27481e-06	1.10851	0.00727381
RTN4RL2	2.83264	2.40686e-05	1.46246	0.0118228
UBE2L6	3.19492	4.57331e-06	1.00505	0.0271691
TRIB2	0.804593	0.00355566	0.82427	0.0270286
GPR39	0.991554	7.16143e-05	0.582828	0.0158339
ST3GAL6	1.30368	0.000139467	1.02622	0.00712902
0	1.47885	9.05907e-06	0.709448	0.00750649
LSS	0.588872	0.00378622	0.642999	0.0215645
LSS	0.645389	0.00198844	0.600546	0.0258269
CSTB	0.885475	0.000356678	0.665564	0.0180608
COL6A1	1.00056	0.0124996	1.162	0.0437581
LSS	1.29178	1.46845e-05	1.04176	0.000934591
MX2	1.74395	8.31861e-06	0.88301	0.00545625
COL6A2	1.78132	7.1631e-06	1.46543	0.000442173
MX2	2.18699	1.26676e-05	1.10431	0.00779357
MX1	2.3605	1.59424e-06	0.766227	0.00874063
COL6A2	2.98014	5.69352e-07	0.978037	0.00267408
CLEC2B	0.584354	0.00979918	0.881399	0.0113083
CD163L1	0.81356	5.69435e-05	0.686186	0.00243791
C1R	1.02249	0.00645204	1.059	0.0407757
IFFO1	1.08013	0.000522163	0.744825	0.0335679
C1RL	1.20346	1.39219e-05	0.696757	0.00442906
C1S	2.5103	6.74372e-05	2.00572	0.00367305
CD9	2.9812	2.40842e-05	1.23556	0.031048
SH2B3	1.52268	1.76789e-06	1.35869	8.59e-05
DBI	1.14549	0.000172565	0.960604	0.00640374
RALB	1.28706	2.15395e-05	0.620802	0.0147399
HMGCS1	2.5232	1.04132e-05	2.558	0.000217305
HMGCS1	2.6982	1.17473e-06	2.32487	7.08e-05
FOXQ1	2.11759	4.84867e-06	1.30574	0.00125586
MICB	0.644306	0.000330098	0.798331	0.00157791
MICA	1.22244	4.32224e-05	0.786767	0.0070978
HLA-C	1.29361	0.000513585	1.00699	0.0202939
NEU1	1.56139	7.02235e-06	0.852474	0.00322853
HLA-E	1.66053	4.90802e-06	0.666534	0.00977486
HLA-B	3.20422	2.61364e-07	1.08493	0.00100883
HLA-E	3.35778	1.75661e-07	0.978853	0.00125586
HLA-C	3.63664	6.53546e-08	1.20481	9.71e-05
FAM180A	0.668409	0.000159897	0.614638	0.00379633
TMEM140	1.49817	4.39617e-06	0.774577	0.00265407
AKR1B1	3.60657	4.51327e-06	1.74717	0.00379633
TBRG1	0.581871	0.0166603	0.750503	0.0360124
TBRG1	1.22335	3.5578e-06	0.729775	0.00108166
VWA5A	1.35474	3.13281e-05	0.812848	0.00744624
ST3GAL4	2.42125	9.3731e-07	0.635352	0.0144006
SPRY2	2.8856	1.1761e-06	1.97973	0.000161144
YPEL5	1.23318	6.84113e-05	0.635432	0.0271187
LSAMP	1.62285	1.30275e-05	0.732277	0.0134544
0	2.18882	0.000100591	1.44599	0.0120816
MCC	0.717082	0.000201528	0.608848	0.00666309
SNTG1	2.38055	1.09152e-05	1.03763	0.0135386
0	0.603759	0.000605083	0.680017	0.00415964
SPRED1	0.827928	4.26678e-05	0.721573	0.00157791
SPRED1	1.12733	4.99812e-05	0.845232	0.00381427
LAMB3	0.63906	0.00198105	0.59308	0.0259361
CD46	0.814853	0.000439558	0.775488	0.00727113
CD46	1.45061	8.96443e-05	0.719738	0.0381728
GBP5	0.707347	0.000111133	0.883477	0.000661523
GBP2	1.45786	5.26124e-05	0.825923	0.0146885
EPDR1	0.95341	0.000138892	0.634412	0.0151284
LINC00265	1.33567	1.67415e-05	0.721252	0.00734471
SFR1	0.592291	0.000765694	0.698032	0.00408193
APLP2	2.27006	6.18675e-07	1.49079	0.000102445
APLP2	3.20925	1.36096e-06	1.46595	0.0014877
LINC00944	1.05666	3.48185e-05	1.06524	0.000674606
RGS2	1.83001	1.0025e-05	1.45278	0.000730113
0	2.05955	8.2177e-05	1.16051	0.0210747
PAPPA	1.82601	1.63012e-05	0.795839	0.0188532
LINC01540	0.845604	0.00573871	1.17104	0.0104173
TGIF1	1.84187	7.7979e-05	0.85991	0.0450624
BHLHE41	1.22124	0.000282488	0.852633	0.020689
RASSF8	2.26523	9.57542e-07	1.12024	0.000729768
RASSF8	2.28293	4.69469e-07	1.32172	0.000126279
H2AFJ	1.3221	1.18566e-05	0.716265	0.00545625
H2AFJ	1.99327	1.1685e-05	0.856962	0.0152924
LINC00520	0.956799	0.000222568	1.69779	0.000186017
LGALS3	1.44854	0.000819479	1.34311	0.0132024
RBPJ	1.10939	2.29435e-05	0.617151	0.00805608
SOD3	2.0017	0.000481593	1.51908	0.0213693
HSD17B7	0.676372	0.00960833	0.835413	0.0270652
HSD17B7	1.2593	0.000925572	1.22108	0.011832
HSD17B7	1.45493	4.09039e-05	1.27329	0.00150816
OLFML2B	1.47999	4.28226e-05	1.28421	0.00160996
OLFML2B	1.86012	3.54567e-05	1.46598	0.00229337
CDKN1A	1.15422	0.000237263	1.20899	0.00274916
KIF6	1.37541	1.17079e-05	0.716083	0.00655891
CDKN1A	2.22789	3.95304e-05	1.6018	0.00382018
PTPN22	0.702298	0.000345855	0.614723	0.00866869
PTPN22	1.12471	6.80792e-05	0.721117	0.0101512
OLFML3	3.21199	8.78621e-07	1.6575	0.000563503
OLFML3	3.38674	1.07644e-06	1.47452	0.00148771
MVK	1.53808	4.57352e-05	1.02657	0.00640374
MVK	1.59952	1.86883e-05	1.03039	0.00348602
MMAB	2.67016	2.53059e-05	1.26422	0.0184529
SLC14A1	3.03192	1.76881e-06	1.62772	0.000860551
TGFBR2	1.29851	1.48097e-05	0.601045	0.0132024
EDEM1	2.14758	1.19997e-06	0.779521	0.00394603
NRN1	0.882862	8.53986e-05	1.03418	0.000700658
INSIG1	1.94355	7.45214e-05	1.71621	0.00244163
0	2.46374	1.33536e-05	1.5651	0.00274916
HKDC1	0.708194	0.000461528	0.607238	0.0119351
HKDC1	0.874072	0.000208627	0.941031	0.0022049
PSAP	3.23462	3.41426e-07	0.735039	0.00872691
PSAP	3.5407	1.5846e-07	0.84952	0.00263761
SERPINB2	2.67703	7.46912e-05	1.70669	0.0112103
SERPINB2	3.80676	1.76881e-06	1.6611	0.00243791
0	2.2783	9.91639e-05	1.4345	0.0149614
HSBP1	0.611376	0.00199741	0.605904	0.0199759
PMAIP1	0.700277	0.000693205	0.765814	0.00556728
MYH15	1.37049	2.51078e-06	1.20423	0.000106685
TNFAIP3	1.25351	1.55416e-05	0.711144	0.00550387
HEBP2	1.27418	9.88e-06	0.69887	0.0042287
0	1.29862	4.75432e-06	0.740833	0.0017788
0	1.45812	4.67205e-05	0.781686	0.0171946
0	2.46188	2.0766e-06	0.958307	0.00494092
PRKCDBP	0.90705	0.00080806	0.720577	0.0258653
AMPD3	1.27345	6.34401e-05	0.837348	0.00853317
SLC22A18	1.35536	9.30329e-05	0.784526	0.0206492
TRIM22	1.79153	2.57981e-05	1.16089	0.00436168
AMPD3	1.80283	5.30747e-05	1.13036	0.00917785
TRIM22	1.84886	0.000211603	1.2733	0.0179579
PHLDA2	2.17918	2.77267e-06	1.78946	0.000161144
PRKCDBP	2.92637	3.92017e-07	0.682549	0.00866394
MAN1A1	0.775617	0.000188469	0.655417	0.00657342
MAN1A1	1.01621	0.0001092	0.66979	0.0131489
RGS17	1.3592	6.56836e-05	0.878744	0.00944946
DPYSL3	0.592566	0.0488075	1.03326	0.0291578
DPYSL3	0.98857	0.000129335	0.638566	0.0164379
SPINK1	1.37807	2.36906e-05	1.43373	0.000418061
LOC729737	0.740948	0.00281698	0.67752	0.0360771
LOC100132287	0.936566	0.000152889	1.09278	0.00114485
LOC729737	0.98847	0.000340189	0.770051	0.0146886
LOC100133331	1.70786	2.02911e-06	1.22994	0.000232053
ISG15	3.54279	8.49105e-07	2.15995	0.000217305
CCDC71L	1.06219	9.39876e-05	0.597528	0.0234392
NAMPT	1.4676	6.02223e-06	0.677856	0.00633995
CFAP45	0.98025	1.64718e-05	0.725471	0.0015562
SLAMF8	1.87012	1.55982e-05	1.16622	0.00348602
LOC729218	1.18741	3.06452e-05	0.888953	0.00257506
LOC729218	1.2744	7.3437e-06	1.30345	0.000141288
KGFLP1	1.71344	3.08073e-05	0.770352	0.0267231
LOC100419583	1.42508	1.58251e-05	0.944247	0.0026056
SQRDL	1.75296	2.06034e-05	1.2757	0.00208097
B2M	2.23439	1.87207e-05	1.06811	0.0137959
CA12	0.90211	0.00040622	0.968636	0.00380694
GCNT3	0.9888	4.72833e-05	0.735943	0.00380694
GCNT3	1.48144	3.01614e-05	1.00032	0.00408193
0	1.0568	0.00457736	1.72221	0.00398822
STC1	1.86797	1.90053e-05	1.24779	0.00291811
PSEN2	1.31597	4.95888e-06	0.668686	0.00333828
HIST3H2A	1.97743	0.000293124	1.45282	0.017091
HIST3H2BB	2.13283	0.00023603	1.20827	0.0440367
IDI1	1.79196	0.000375068	1.83997	0.00436168
NRP1	0.771266	0.0011083	0.600617	0.0351622
TMBIM4	2.22854	3.05331e-06	0.800137	0.0104173
GPR137B	0.736041	0.000452832	0.5881	0.0163962
TRIB1	0.775949	0.00594224	0.930438	0.0206492
SQLE	1.31679	3.55372e-05	1.62791	0.000240334
ACO1	1.26468	2.25888e-05	0.720884	0.00727113
CEBPB	1.86481	6.70909e-07	1.25616	0.000101317
CEBPB	1.94773	1.41198e-06	0.884114	0.00157791
RARRES3	0.673616	0.00184802	0.971723	0.00333828
FTH1	3.30883	1.09726e-05	1.07607	0.0478174
FTH1	3.38539	1.22847e-06	1.01662	0.00978391
ARHGAP21	1.2117	0.000255358	0.69059	0.0455238
0	1.96503	2.40518e-06	1.23573	0.000564314
SNCA	1.38895	8.44246e-06	1.09229	0.000664969
HERC6	1.5654	3.24517e-05	0.916837	0.0084608
IL6	1.14964	0.000448566	0.784962	0.0317027
DFNA5	2.21295	5.86299e-06	0.83243	0.015224
STX1A	0.699823	0.00191057	0.752332	0.0132024
STX1A	0.829686	0.00186047	0.775487	0.0238994
RHBDD2	1.96854	2.09104e-06	0.664642	0.00954342
POR	2.89396	1.99143e-06	0.853865	0.0166767
FDPSP2	3.01123	0.000125469	1.52558	0.0452016
TMEM243	0.875643	0.000100196	0.587012	0.0112642
ULBP2	1.31196	4.53981e-06	0.626421	0.00399766
ULBP2	1.68987	2.1442e-06	0.800193	0.00196978
0	0.954554	6.72112e-05	0.818887	0.00258034
DOCK4	1.06688	6.58717e-06	0.740242	0.000931351
ZFPM2-AS1	1.48278	5.83538e-06	1.14474	0.000509557
MPC2	0.991507	6.02223e-06	0.85966	0.000293239
PRRX1	2.96909	2.28817e-07	1.01874	0.000747096
C6orf226	1.38878	2.60655e-05	0.586963	0.0305979
VEGFA	1.53901	9.07462e-05	0.890338	0.0203933
VEGFA	1.69082	5.11665e-05	0.766425	0.0372262
RUNX2	1.71951	2.55532e-05	0.847839	0.0154344
VEGFA	2.41818	4.48372e-06	0.805585	0.0207938
SP140	1.02474	0.000262615	0.639176	0.0317027
SP110	1.03796	0.00152981	0.800355	0.0466583
ARL4C	2.83794	8.70183e-06	0.93154	0.0380093
RTP4	1.3555	4.30604e-05	1.01996	0.00338829
GLRX	1.03418	8.57956e-05	1.75524	0.000106685
MCTP1	1.04163	0.000236351	0.648832	0.0297016
0	2.11462	8.21014e-05	1.11416	0.0282568
USP18	1.65011	0.000135736	1.18031	0.0105928
SLC25A1	2.09111	2.23635e-06	0.864293	0.00393564
USP41	2.098	2.00996e-05	0.941672	0.0196033
USP18	2.31812	1.22975e-05	1.43797	0.00288795
HPCA	1.49429	1.00771e-06	1.1315	9.71e-05
PHC2	1.80879	6.49223e-06	0.649019	0.0204849
FZD4	1.41941	2.24904e-05	0.823123	0.00666309
EMP1	1.29485	1.61294e-05	1.10539	0.000760747
FAM129A	0.642129	0.0106437	1.01994	0.0096373
ARPC5	0.669783	0.00022634	0.653675	0.00378893
PID1	1.88273	5.03457e-06	1.13473	0.00143072
DNASE1L1	0.654429	0.000345855	0.79245	0.00187278
LOC158960	0.824452	0.000242967	0.649038	0.0107058
CETN2	0.994507	8.79394e-05	0.805344	0.00416996
G6PD	1.47289	7.19253e-06	0.766654	0.00408055
NSDHL	2.86054	9.05907e-06	1.12379	0.018713
TXNRD1	2.69502	6.55156e-06	0.990285	0.0188314
TMEM119	2.71314	3.78383e-06	0.885359	0.0196899
SC5D	1.11121	4.34245e-06	0.858252	0.000391327
SC5D	1.35984	0.000481935	1.35859	0.00640374
SC5D	1.4525	9.89904e-06	1.499	0.000186017
0	2.42662	1.50555e-05	0.973864	0.0250871
FGF7	0.865344	0.000850376	0.603092	0.0464895
FGF7	1.79398	2.37437e-06	0.878274	0.00185825
DUSP5	0.956569	0.000118928	0.64637	0.0124208
TSPAN9	1.67629	4.72368e-06	0.586402	0.0178275
GPR68	1.60617	0.000152474	1.25144	0.00779395
TBX2	1.16284	0.000511409	0.747813	0.0450135
RAB31	1.83631	2.69558e-06	0.770009	0.0045305
GALM	1.2199	3.31258e-05	0.624983	0.0159694
0	0.66736	0.00312476	1.11797	0.00257506
CAPN8	0.667165	0.000269076	0.854062	0.0011599
DUSP10	1.14242	1.33138e-05	0.713252	0.00301366
S100A13	1.16071	4.61095e-05	1.07329	0.00127259
S100A11	1.16084	0.000316077	0.868087	0.0166767
S100A11	1.16622	0.0018423	1.01905	0.0317027
S100A6	1.65744	2.73874e-05	0.963703	0.00767741
CTSK	2.22498	3.14844e-05	1.89984	0.00134637
CTSS	2.69896	4.53214e-07	2.04535	5.13e-05
REC8	0.662965	0.0022876	0.594002	0.0331207
IRF9	2.439	2.24295e-06	1.16869	0.001944
KCNN4	1.83257	6.251e-06	0.855382	0.00622725
PLAUR	3.18778	3.14169e-06	0.835006	0.0428424
IFIH1	1.41158	0.0011083	1.01416	0.0495914
SMIM14	0.755478	4.70073e-05	0.636933	0.00208097
SMIM14	2.48395	4.78119e-06	1.72172	0.000706499
PDGFRA	1.12284	7.91821e-06	0.774954	0.00115937
PDGFRA	2.49567	2.22486e-05	2.08501	0.00113851
PDZRN3	1.11246	0.000130248	0.741722	0.0142332
MAST4	0.869195	0.000248061	1.02002	0.00160996
0	1.9466	0.000135836	1.13195	0.0268004
LOC101929484	1.11479	0.000138019	0.973395	0.00421472
THBS2	1.37277	1.68645e-05	0.899545	0.00291453
ITGB8	0.757234	0.00133337	1.08095	0.0026056
IDH1	1.56201	0.000795272	1.10751	0.0410937
ANXA1	1.1389	0.000101897	0.79954	0.00917785
XAF1	1.00565	4.35172e-05	0.768424	0.00312871
CD68	1.3978	3.97476e-05	0.640477	0.0297812
XAF1	1.83312	3.69785e-05	1.03942	0.0108501
XAF1	2.26249	1.33867e-05	1.11766	0.00896618
DYNC1H1	1.49862	7.91724e-06	0.682474	0.00833006
INO80C	1.54148	5.30747e-05	0.705806	0.0367041
LY96	0.865485	0.000105664	1.0841	0.000624948
CRYM	0.973336	0.00915865	1.76308	0.00455919
METTL9	1.6085	0.000182514	1.07936	0.0180194
0	1.63402	6.57578e-07	1.10978	9.71e-05
STAT1	2.87933	7.8782e-06	1.42147	0.00590991
COL10A1	1.26822	0.00011165	1.33804	0.00143072
WT1	1.23021	3.17047e-05	0.667258	0.011832
PAMR1	2.29173	6.02142e-07	0.933756	0.00103123
ADI1	0.860534	0.000161142	0.623049	0.0114129
RASA1	1.15072	7.40008e-05	0.620055	0.023528
CCL5	2.14672	1.75823e-06	1.82494	9.71e-05
CCL3L3	2.40474	5.38279e-07	0.641587	0.00704862
CCL3L3	2.43152	9.3731e-07	0.72104	0.00814388
CCL3	2.67747	1.22909e-06	1.04767	0.00285468
APOE	0.729116	0.000108528	0.996728	0.000418061
RELB	1.21176	0.00106524	0.922485	0.0374515
ERCC1	1.77087	1.11307e-05	0.605396	0.0390248
FDPS	1.5416	6.37193e-06	1.44708	0.000191289
GBAP1	1.62992	8.65604e-06	0.643772	0.0175408
TNFRSF14	0.713308	0.00182669	0.612309	0.0334644
KREMEN1	1.39948	5.69698e-05	0.62644	0.0426763
HMGCR	1.14193	0.000909156	1.22627	0.00740138
TPST1	0.99672	0.000130248	0.683644	0.0124208
LOC84214	1.09746	7.37432e-05	0.805641	0.00604064
COL4A6	0.691266	0.00305882	0.725835	0.0215645
ISG20	1.79788	1.45721e-05	1.35974	0.00127259
ANPEP	3.31369	4.32986e-06	1.37179	0.00755587
WIPI1	1.13828	1.6601e-05	0.962926	0.000816679
TP53INP1	1.64354	2.49519e-05	0.89272	0.00964706
0	1.32838	3.84563e-05	0.856565	0.00648495
0	1.41097	0.000106325	0.938878	0.0122592
CLCA2	1.76811	1.51656e-06	0.643125	0.00498778
IL13RA2	3.00704	1.69499e-06	3.03253	5.34e-05
NTPCR	1.06861	4.32224e-05	0.668803	0.00788443
PRKCD	1.62399	1.41925e-06	0.609457	0.00399999
LGALS3BP	0.999174	6.14816e-05	0.709117	0.00612359
METRNL	1.38399	8.04365e-07	0.648868	0.000760747
PCYT2	1.95732	7.82468e-07	0.872555	0.000938001
SECTM1	2.74719	8.7321e-06	1.86791	0.00133302
PHF11	0.752826	0.00165291	0.74057	0.0177702
TWF2	3.03977	5.30028e-07	0.672167	0.0157179
SLC15A3	1.14961	2.79955e-05	0.791381	0.00358587
NUMB	1.1897	9.66932e-05	0.741571	0.0153318
ACOX2	1.45788	0.000104118	1.74407	0.000738282
IRF2BPL	0.717188	0.000224713	0.696138	0.00380694
C14orf1	2.34971	7.36725e-07	1.21038	0.000431849
IFI30	0.653034	0.00245962	0.744064	0.0124208
GDF15	1.4639	9.58124e-05	1.57988	0.0011421
BST2	3.37409	2.0766e-06	0.961471	0.0203933
DHCR24	0.689514	0.000407531	0.803794	0.00258034
LRP8	0.96666	0.000247293	0.716435	0.0144099
TUBGCP2	2.56899	5.32061e-07	0.875844	0.00209535
PTPRR	0.665303	0.00105422	0.734332	0.00738201
TSC22D1	3.38582	1.80572e-06	1.29201	0.00469556
IDO1	0.698464	0.0027613	1.21108	0.00191682
NPC1	2.4679	6.70987e-05	1.23369	0.0302938
STXBP1	0.949611	6.81419e-05	0.661842	0.0070978
FAM102A	1.06554	0.00182766	1.07305	0.0172119
SH3BGRL	1.11052	0.000600844	0.828452	0.0271393
SEPW1	1.26337	2.94255e-05	0.844437	0.0041831
IL4I1	1.53553	3.1021e-05	0.695675	0.0258748
HSD17B14	1.94007	6.02521e-06	0.828514	0.00866394
YWHAZ	2.19077	1.48763e-05	0.825043	0.0321207
KIRREL	1.33692	7.50452e-06	0.580701	0.00981632
CYSTM1	1.46702	8.03962e-05	0.928063	0.0122913
SPRY4	1.61824	6.31632e-06	0.853592	0.00344158
SOCS1	0.953451	0.000200851	0.840021	0.00566067
RGS3	3.28596	3.14169e-06	1.36938	0.00561487
DHRS7	1.66747	2.01626e-05	1.31759	0.00133302
XLOC_l2_007656	1.28299	0.00190564	1.04992	0.0427849
CYBRD1	1.4794	6.89685e-05	0.835104	0.0185455
GFPT2	1.17293	0.000541033	1.38334	0.00308301
SQSTM1	2.46003	2.08786e-05	0.925678	0.0416585
PLAU	1.85165	8.6136e-06	1.13878	0.0022049
IRF7	1.25599	9.24774e-06	0.909822	0.00103605
IFITM1	2.87007	4.2311e-05	1.9787	0.00498778
ACSS2	2.16106	1.33769e-06	1.21218	0.000563503
TOB1	1.35631	3.05878e-05	0.676128	0.0170444
ANXA4	0.666572	0.0016182	0.823926	0.00635933
PECAM1	0.764654	9.81479e-05	0.903479	0.000743429
0	2.14999	9.93404e-05	1.2895	0.0188167
RDH5	1.27164	1.57377e-05	0.701552	0.00640374
0	1.85206	2.10758e-05	0.722633	0.0360771
IFI6	3.54175	2.64742e-07	2.30622	5.79e-05
SMAGP	1.10746	0.000100505	0.712012	0.0137477
SMAGP	1.37964	7.02235e-06	0.625957	0.00767741
PRNP	0.754583	0.00107939	1.89393	0.000126279
RBCK1	1.55348	4.80574e-06	0.709832	0.00536018
lnc-RP1-239B22.1.1-1	0.849986	2.36906e-05	0.586333	0.00304419
RAB9A	0.593784	0.000167618	0.669365	0.00143072
CCR1	1.73025	1.6847e-05	0.923419	0.00767741
GNAI2	2.31133	6.57578e-07	0.597363	0.0102087
TMEM158	2.40647	2.42704e-06	0.776022	0.0136525
TMEM97	0.826812	0.000668877	0.787745	0.00990926
TMEM97	0.880053	0.000594114	0.647316	0.028652
PGD	3.39896	2.63516e-06	1.36766	0.00552404
EHD1	1.16805	3.13113e-05	0.720895	0.00664032
EHD1	1.2985	1.61284e-05	1.04736	0.00100883
P2RX4	1.388	4.70644e-05	0.71958	0.0201662
OASL	2.22468	6.59832e-06	1.87187	0.000384408
MVD	1.32793	0.000246864	0.8928	0.0219125
GRN	1.17306	0.000612673	1.1113	0.00944437
IFI35	3.20029	2.7451e-06	1.05247	0.0142312
CAMK2N1	2.11361	7.15739e-06	0.678254	0.0356689
CDKN2D	0.660673	0.0026334	0.610728	0.0324319
ACP5	1.33641	4.9889e-05	1.19181	0.00160996
LDLR	1.99236	1.31071e-06	0.850944	0.00200184
METTL7A	1.36444	6.18898e-05	0.748695	0.0194178
CD82	1.69657	3.7045e-05	1.45558	0.00151809
MRPS6	1.56027	5.06217e-05	0.776141	0.0251045
TAP1	1.62034	9.20567e-05	0.986199	0.0165096
AP1S1	3.15284	1.5846e-07	0.623508	0.00661828
ARPC1B	3.1748	1.29809e-07	0.819059	0.000940365
LIF	1.39617	4.90802e-06	0.748401	0.00254838
EBP	0.672795	0.00330576	0.9361	0.00661828
DHCR7	0.846001	6.19365e-05	1.16215	0.000233348
CCDC30	0.67178	0.000184851	0.6697	0.00285
PPP1CA	3.24159	4.20718e-07	0.645028	0.0202477
SREBF2	0.972154	8.51614e-05	0.621697	0.0122592
ORAI3	1.00088	4.82358e-05	0.652131	0.00730394
MVP	1.53898	7.12778e-05	0.750496	0.0348286
LAMA4	1.54437	0.000129266	0.996932	0.0164709
IRF1	1.28674	1.11542e-05	0.635732	0.00774227
ZC3HAV1	0.980154	0.000383511	0.603329	0.0439512
FDFT1	1.66056	9.24774e-06	2.00444	9.71e-05
TRIOBP	1.52812	2.27142e-05	0.693999	0.02032
SLCO4A1	0.946885	0.000413178	0.796937	0.0119334
MXD4	2.07209	2.44041e-06	0.585432	0.0246653
TMBIM1	1.70957	5.48876e-05	0.773571	0.0394975
PI3	0.674375	0.00183322	0.806687	0.00779357
DHX58	0.823527	0.00181696	0.894617	0.0120121
MMP14	2.63806	4.30943e-06	1.29576	0.00339981
TRPV2	1.19296	5.48565e-05	0.840445	0.0057228
TSNARE1	1.02175	0.000133145	0.62242	0.0215645
RAB4B	1.47856	4.59427e-06	0.675776	0.00514911
MPG	2.61092	2.14916e-07	0.595382	0.00498778
C3	2.83801	1.06819e-06	2.07625	0.000106685
Down-regulated genes
	cen3tel 600 sphere vs adherent cells		cen3tel 1000 sphere vs adherent cells
Symbol	logFC	AdjPvalue	logFC	AdjPvalue
0	-0.758487	0.0450139	-1.1479	0.0480007
VGLL3	-2.1276	9.09499e-07	-0.92554	0.00125586
ALCAM	-1.60013	0.000155195	-0.910533	0.0318341
RBMS3	-2.47747	2.18799e-05	-1.41962	0.00699705
RBMS3	-1.98418	3.29653e-07	-1.15251	9.71e-05
RBMS3	-1.31716	0.000119102	-0.771008	0.023528
WDR36	-1.52788	1.22909e-06	-0.609056	0.00262081
NREP	-1.01362	0.000550534	-0.836806	0.0164379
AMOTL2	-3.00296	2.475e-05	-1.65602	0.00889657
0	-1.45045	5.77577e-05	-0.777617	0.0202939
0	-1.41175	4.15677e-05	-1.04949	0.00346279
PRSS23	-2.73875	1.29809e-07	-1.71469	1.68e-05
PRSS23	-1.9661	5.85723e-07	-1.00619	0.000338815
PRSS23	-0.925323	0.00179851	-1.32399	0.00338829
ALPK2	-2.93145	1.58992e-05	-1.52218	0.00818482
ATP8B1	-1.06765	0.00440256	-1.57726	0.00640374
TMEM45A	-1.23215	0.00635086	-1.76195	0.00981632
EDN1	-1.25738	1.6461e-05	-0.673541	0.00741834
0	-1.5284	1.19466e-05	-0.90625	0.00353519
0	-1.37188	4.52827e-05	-0.654552	0.0277139
0	-1.27648	0.000111111	-0.674596	0.0343989
MEST	-2.74812	0.00114337	-2.37524	0.0232143
CPA4	-0.921187	0.0054349	-1.41683	0.00640374
DKK3	-1.43248	0.000113928	-1.12163	0.00640374
DKK3	-1.28056	0.000271644	-1.01618	0.0112642
BAZ1A	-0.831742	0.000264116	-0.686605	0.0091479
FGF2	-1.06324	0.000450127	-0.72656	0.0317027
PLCB4	-2.03822	8.35528e-06	-0.813185	0.016013
MOB3B	-2.51893	7.69433e-07	-1.2374	0.000602504
TENM2	-4.48449	7.62866e-06	-3.19617	0.000934591
WWC1	-1.63659	0.000100591	-0.921401	0.024639
0	-2.70846	6.86892e-06	-0.826338	0.0426401
AK4	-1.90939	1.74571e-06	-0.747072	0.00395725
AK4	-1.36083	1.69335e-06	-1.07715	0.000111239
AK4	-0.985	1.75075e-05	-0.629112	0.00346279
AK4	-0.684896	0.00151206	-0.813984	0.00708659
0	-1.8124	0.000104581	-1.24798	0.0102995
LOC284344	-1.62288	0.000102854	-1.23566	0.00662412
PSG5	-1.31966	0.000349444	-1.08642	0.0115804
PSG11	-0.653923	0.00911041	-1.01779	0.00913822
GLIS3	-1.67414	2.53111e-05	-0.678771	0.0351622
CCDC80	-2.38588	0.000154163	-2.17916	0.00380229
PHLDB2	-2.00376	2.27299e-06	-0.597361	0.0183369
JADE1	-1.62661	9.66245e-06	-0.633056	0.0203958
CTGF	-2.52519	4.09275e-05	-1.34208	0.016013
SGK1	-0.730059	0.000419085	-0.909941	0.00191174
DDX18	-1.00501	0.000182255	-0.665501	0.0190552
TRIO	-1.09758	2.475e-05	-0.650002	0.00663444
0	-0.956631	1.64872e-05	-0.651545	0.00241641
CCBE1	-3.16491	1.85186e-06	-1.48472	0.00177307
FOXN3	-1.31767	1.64149e-05	-0.741217	0.00608429
MYPN	-1.44276	1.71216e-05	-0.957827	0.00274916
HERC4	-0.781548	0.00288114	-0.664809	0.0499114
CYR61	-2.81869	0.000151041	-2.34056	0.00602251
CYR61	-1.90585	4.45758e-06	-2.1383	7.51e-05
TNFRSF11B	-2.56567	0.000107995	-1.3212	0.0374515
TPM1	-2.33911	0.000134527	-1.6596	0.0108551
TPM1	-2.13768	3.84985e-05	-1.16109	0.0137959
0	-1.45018	6.31672e-05	-0.655221	0.0441747
MAT1A	-1.23614	8.6136e-06	-0.583715	0.00767741
PXK	-1.4138	5.67984e-05	-0.75227	0.0204849
PXK	-0.974383	2.59154e-05	-0.754078	0.00189034
HEG1	-0.772448	9.458e-05	-0.848535	0.00101716
MIR503HG	-2.11371	1.91853e-06	-1.16665	0.000816679
PLAC1	-1.53986	1.9981e-05	-0.776478	0.0113083
CDK6	-1.96344	2.29716e-05	-1.04367	0.009927
GPAM	-1.31415	0.00011926	-0.760951	0.0248017
PLOD2	-1.77357	1.69628e-05	-1.22301	0.00234524
MBNL2	-1.84842	7.12299e-06	-0.814956	0.00874063
NLN	-1.08275	7.71006e-06	-0.583926	0.00373339
GULP1	-1.66093	2.60759e-05	-0.693042	0.0319475
ABCA1	-0.864552	0.00849322	-0.928842	0.0439108
LOX	-2.46967	4.69469e-07	-1.09123	0.000563503
HIST1H4B	-1.58394	1.79662e-06	-0.629403	0.00383597
HIST1H4C	-0.935005	0.000138053	-0.59041	0.0192113
SNX5	-1.31208	5.69435e-05	-0.656141	0.0268884
ID3	-0.945752	0.00312235	-2.95374	0.000108738
SH2D5	-0.934868	0.000553486	-0.719904	0.0221049
AMIGO2	-2.44716	0.000102013	-1.55707	0.0146086
ENAH	-1.31117	2.57519e-05	-0.842674	0.00455939
CTNNAL1	-1.22753	0.00019867	-0.762098	0.0265022
EFEMP1	-2.51125	4.02433e-05	-2.17261	0.0015705
DLC1	-0.760044	0.000557742	-0.659962	0.0131489
lnc-SERPINC1-1	-1.29567	3.64739e-05	-0.693193	0.0141167
WDFY4	-1.36821	0.000427358	-0.897839	0.0360992
ZBTB38	-0.917094	0.000855605	-0.756871	0.0227482
ANXA8L1	-2.91908	2.73457e-06	-1.21022	0.00488578
0	-0.683792	0.00122567	-0.616514	0.0204849
SLC2A1	-1.70599	9.40269e-06	-0.595471	0.0315971
PTPRF	-1.6932	3.5446e-06	-1.21529	0.000441675
LOXL3	-0.580579	0.00666604	-0.795378	0.0124217
CALD1	-2.00748	3.43576e-06	-1.12546	0.00143072
ABLIM1	-1.17037	2.20555e-05	-0.744057	0.00414999
RAB3B	-2.50631	1.28942e-05	-1.04037	0.0196033
RAB3B	-1.56121	4.4887e-06	-0.830609	0.00242396
BNIP3	-1.64301	8.54472e-06	-0.894825	0.00385045
DUSP1	-1.4681	0.00148812	-1.11768	0.0480665
RIMS2	-2.10632	0.000129293	-1.56995	0.0084608
BCAT1	-1.00682	4.68419e-05	-0.855691	0.00197097
MB21D2	-1.86407	4.95297e-05	-0.952816	0.0218239
TFRC	-0.618391	0.0168714	-1.10052	0.00874928
ANKRD13A	-1.40923	6.012e-05	-0.940135	0.00767741
ARNT2	-1.54678	0.000422959	-0.977683	0.0420379
COL1A1	-1.01324	0.000167255	-0.656213	0.0196899
ID1	-2.87155	3.36465e-05	-3.21256	0.000410167
LOXL2	-1.7438	8.14817e-07	-1.14825	0.000133276
CENPF	-1.2478	6.9706e-05	-0.608002	0.0343533
KIRREL3	-2.42673	1.42391e-06	-0.967795	0.00306847
PGM2	-1.73066	6.58717e-06	-0.625461	0.0203275
0	-1.13078	1.15717e-05	-1.09893	0.000316953
PLK2	-2.95919	0.000227066	-1.96779	0.0216643
UACA	-1.81027	3.07931e-06	-0.590462	0.0165154
SNHG1	-1.01975	1.36091e-05	-0.607795	0.00381427
UCA1	-4.43232	2.19289e-05	-3.11006	0.0026056
ANGPTL2	-1.32483	9.90467e-05	-0.675568	0.0367528
NEXN	-0.873471	8.51614e-05	-0.701422	0.00422774
0	-1.4743	1.29016e-05	-0.895659	0.00339981
CREB3L1	-1.40122	8.52898e-05	-0.746955	0.0275313
AOX1	-1.45398	2.42002e-05	-0.656049	0.0216643
NFASC	-1.19945	1.21654e-05	-0.657982	0.00523533
NAV1	-1.00984	0.00019614	-0.630414	0.0256076
AXL	-1.41428	0.000375986	-1.17033	0.0119705
PSG3	-0.882781	0.00123657	-1.03737	0.00640374
RGS4	-0.847426	0.000556549	-0.99227	0.00332979
FOS	-1.37539	0.0001676	-1.79684	0.000721248
TGFBI	-3.71149	8.10245e-06	-2.96944	0.000589156
DEFB103B	-1.99584	3.03021e-05	-0.874135	0.0294937
FOSB	-2.06649	1.3146e-05	-1.17851	0.00456117
PDK1	-1.13944	4.24413e-05	-1.00931	0.00146859
BCS1L	-0.757101	0.000288641	-0.600895	0.0118228
COL5A1	-1.8693	5.30028e-07	-0.675285	0.00153005
ADA	-0.991999	0.000395914	-0.833454	0.0116041
0	-1.13204	0.0147159	-1.73803	0.0153145
0	-2.27771	9.24043e-07	-0.601206	0.0134645
NIPAL3	-1.97794	7.00359e-06	-1.169	0.0022049
AJUBA	-1.81686	5.25193e-06	-1.51023	0.000325427
KRT7	-2.63861	0.00018145	-2.94349	0.00159932
PFAS	-1.58857	1.67599e-06	-0.811881	0.00103123
PTTG1IP	-0.602275	0.00437155	-0.606479	0.0334644
ADM	-2.06123	7.55096e-05	-1.78465	0.00267408
TUFT1	-2.66284	3.28438e-06	-0.861903	0.0184142
GADD45B	-2.24147	0.000108964	-1.71328	0.00677671
