# Supplementary material for: Cells with stemness features are generated from in vitro transformed human fibroblasts
Source: Sci Rep. 2018 Sep 14;8:13838. doi: 10.1038/s41598-018-32197-5 (PMC6138721; doi:10.1038/s41598-018-32197-5)
Supplement: Supplementary file 3 — Table S3 [file 41598_2018_32197_MOESM3_ESM.xls]

## Sheet: Additional_File_6
Cells with stemness features are generated from in vitro transformed human fibroblasts
Bartolo Bono, Paola Ostano, Martina Peritore, Ilaria Gregnanin, Cristina Belgiovine, Manuela Liguori, Paola Allavena, Giovanna Chiorino, Ilaria Chiodi, Chiara Mondello
Table S3. List of the overrepresented biological processes (level 5 of the GO) identified using the David tool on the list of genes commonly up-regulated or downregulated in cen3tel 600 and 1000 sphere cells.
Processes with a p-value lower than 0.01 are shown. Count: number of up-regulated or down.regulated genes falling in each term; %: percentage of genes up-regulated in spheres respect to the total number of genes classified within that term
Processes for up-regulated genes
Category	Term	Count	%	PValue
GOTERM_BP_5	GO:0006334~nucleosome assembly	25	5.58036	4.36987e-19
GOTERM_BP_5	GO:0065004~protein-DNA complex assembly	25	5.58036	3.43298e-18
GOTERM_BP_5	GO:0034728~nucleosome organization	25	5.58036	5.96408e-18
GOTERM_BP_5	GO:0016126~sterol biosynthetic process	16	3.57143	2.12448e-15
GOTERM_BP_5	GO:0006695~cholesterol biosynthetic process	14	3.125	1.29478e-14
GOTERM_BP_5	GO:0006333~chromatin assembly or disassembly	25	5.58036	1.30963e-14
GOTERM_BP_5	GO:0016125~sterol metabolic process	20	4.46429	8.72918e-12
GOTERM_BP_5	GO:0008202~steroid metabolic process	25	5.58036	3.87079e-10
GOTERM_BP_5	GO:0006694~steroid biosynthetic process	17	3.79464	3.94835e-10
GOTERM_BP_5	GO:0008285~negative regulation of cell proliferation	29	6.47321	1.8923e-07
GOTERM_BP_5	GO:0043066~negative regulation of apoptosis	28	6.25	4.42147e-07
GOTERM_BP_5	GO:0043069~negative regulation of programmed cell death	28	6.25	5.80911e-07
GOTERM_BP_5	GO:0060548~negative regulation of cell death	28	6.25	6.15986e-07
GOTERM_BP_5	GO:0042981~regulation of apoptosis	45	10.0446	1.46147e-06
GOTERM_BP_5	GO:0006916~anti-apoptosis	20	4.46429	1.49426e-06
GOTERM_BP_5	GO:0002237~response to molecule of bacterial origin	13	2.90179	1.88296e-06
GOTERM_BP_5	GO:0043067~regulation of programmed cell death	45	10.0446	1.91308e-06
GOTERM_BP_5	GO:0008284~positive regulation of cell proliferation	29	6.47321	2.92972e-06
GOTERM_BP_5	GO:0008299~isoprenoid biosynthetic process	7	1.5625	7.86996e-06
GOTERM_BP_5	GO:0032496~response to lipopolysaccharide	11	2.45536	2.60814e-05
GOTERM_BP_5	GO:0030324~lung development	12	2.67857	4.57848e-05
GOTERM_BP_5	GO:0030323~respiratory tube development	12	2.67857	6.04333e-05
GOTERM_BP_5	GO:0050729~positive regulation of inflammatory response	7	1.5625	9.70462e-05
GOTERM_BP_5	GO:0031349~positive regulation of defense response	10	2.23214	0.000100064
GOTERM_BP_5	GO:0051348~negative regulation of transferase activity	11	2.45536	0.000174394
GOTERM_BP_5	GO:0007584~response to nutrient	13	2.90179	0.000260534
GOTERM_BP_5	GO:0031347~regulation of defense response	13	2.90179	0.000317081
GOTERM_BP_5	GO:0050778~positive regulation of immune response	13	2.90179	0.000360296
GOTERM_BP_5	GO:0045137~development of primary sexual characteristics	12	2.67857	0.000427352
GOTERM_BP_5	GO:0002253~activation of immune response	10	2.23214	0.000684656
GOTERM_BP_5	GO:0050727~regulation of inflammatory response	9	2.00893	0.000720956
GOTERM_BP_5	GO:0019220~regulation of phosphate metabolic process	26	5.80357	0.000766932
GOTERM_BP_5	GO:0051174~regulation of phosphorus metabolic process	26	5.80357	0.000766932
GOTERM_BP_5	GO:0006720~isoprenoid metabolic process	7	1.5625	0.000852886
GOTERM_BP_5	GO:0006935~chemotaxis	13	2.90179	0.000872515
GOTERM_BP_5	GO:0002526~acute inflammatory response	10	2.23214	0.000926288
GOTERM_BP_5	GO:0048661~positive regulation of smooth muscle cell proliferation	6	1.33929	0.00106684
GOTERM_BP_5	GO:0048660~regulation of smooth muscle cell proliferation	7	1.5625	0.00108408
GOTERM_BP_5	GO:0001894~tissue homeostasis	8	1.78571	0.00111829
GOTERM_BP_5	GO:0032103~positive regulation of response to external stimulus	8	1.78571	0.0012285
GOTERM_BP_5	GO:0031960~response to corticosteroid stimulus	9	2.00893	0.00150791
GOTERM_BP_5	GO:0001568~blood vessel development	16	3.57143	0.00169186
GOTERM_BP_5	GO:0048875~chemical homeostasis within a tissue	4	0.892857	0.00176577
GOTERM_BP_5	GO:0043129~surfactant homeostasis	4	0.892857	0.00176577
GOTERM_BP_5	GO:0048145~regulation of fibroblast proliferation	6	1.33929	0.0018743
GOTERM_BP_5	GO:0010648~negative regulation of cell communication	16	3.57143	0.00190487
GOTERM_BP_5	GO:0001944~vasculature development	16	3.57143	0.00214103
GOTERM_BP_5	GO:0008406~gonad development	10	2.23214	0.00236695
GOTERM_BP_5	GO:0019724~B cell mediated immunity	7	1.5625	0.00303278
GOTERM_BP_5	GO:0002675~positive regulation of acute inflammatory response	4	0.892857	0.00311588
GOTERM_BP_5	GO:0048514~blood vessel morphogenesis	14	3.125	0.00319875
GOTERM_BP_5	GO:0009966~regulation of signal transduction	37	8.25893	0.00358844
GOTERM_BP_5	GO:0019362~pyridine nucleotide metabolic process	6	1.33929	0.00424309
GOTERM_BP_5	GO:0001942~hair follicle development	6	1.33929	0.00424309
GOTERM_BP_5	GO:0010647~positive regulation of cell communication	18	4.01786	0.00502219
GOTERM_BP_5	GO:0043627~response to estrogen stimulus	9	2.00893	0.00562508
GOTERM_BP_5	GO:0009887~organ morphogenesis	26	5.80357	0.00567436
GOTERM_BP_5	GO:0008585~female gonad development	7	1.5625	0.00590425
GOTERM_BP_5	GO:0032642~regulation of chemokine production	4	0.892857	0.0060864
GOTERM_BP_5	GO:0006958~complement activation, classical pathway	5	1.11607	0.00612776
GOTERM_BP_5	GO:0048754~branching morphogenesis of a tube	7	1.5625	0.00636769
GOTERM_BP_5	GO:0033280~response to vitamin D	4	0.892857	0.00735003
GOTERM_BP_5	GO:0045936~negative regulation of phosphate metabolic process	6	1.33929	0.0075386
GOTERM_BP_5	GO:0010563~negative regulation of phosphorus metabolic process	6	1.33929	0.0075386
GOTERM_BP_5	GO:0016485~protein processing	9	2.00893	0.00822896
GOTERM_BP_5	GO:0046660~female sex differentiation	7	1.5625	0.0084883
GOTERM_BP_5	GO:0046545~development of primary female sexual characteristics	7	1.5625	0.0084883
GOTERM_BP_5	GO:0002053~positive regulation of mesenchymal cell proliferation	4	0.892857	0.00875736
GOTERM_BP_5	GO:0002449~lymphocyte mediated immunity	7	1.5625	0.00908908
Processes for down-regulated genes
Category	Term	Count	%	PValue
GOTERM_BP_5	GO:0001568~blood vessel development	9	8.57143	0.000171116
GOTERM_BP_5	GO:0001944~vasculature development	9	8.57143	0.000201903
GOTERM_BP_5	GO:0010460~positive regulation of heart rate	3	2.85714	0.00177503
GOTERM_BP_5	GO:0007507~heart development	7	6.66667	0.00256793
GOTERM_BP_5	GO:0001525~angiogenesis	6	5.71429	0.00260731
GOTERM_BP_5	GO:0009887~organ morphogenesis	11	10.4762	0.00317628
GOTERM_BP_5	GO:0010810~regulation of cell-substrate adhesion	4	3.80952	0.00317952
GOTERM_BP_5	GO:0045823~positive regulation of heart contraction	3	2.85714	0.00353017
GOTERM_BP_5	GO:0006464~protein modification process	19	18.0952	0.00430018
GOTERM_BP_5	GO:0030334~regulation of cell migration	6	5.71429	0.00460022
GOTERM_BP_5	GO:0051325~interphase	5	4.7619	0.00478275
GOTERM_BP_5	GO:0030336~negative regulation of cell migration	4	3.80952	0.00582677
GOTERM_BP_5	GO:0045785~positive regulation of cell adhesion	4	3.80952	0.00672143
GOTERM_BP_5	GO:0051271~negative regulation of cell motion	4	3.80952	0.00769354
GOTERM_BP_5	GO:0002027~regulation of heart rate	3	2.85714	0.00866822
