# Supplementary material for: Cells with stemness features are generated from in vitro transformed human fibroblasts
Source: Sci Rep. 2018 Sep 14;8:13838. doi: 10.1038/s41598-018-32197-5 (PMC6138721; doi:10.1038/s41598-018-32197-5)
Supplement: Supplementary file 4 — Table S4 [file 41598_2018_32197_MOESM4_ESM.xls]

## Sheet: Additional_File_8
Cells with stemness features are generated from in vitro transformed human fibroblasts
Bartolo Bono, Paola Ostano, Martina Peritore, Ilaria Gregnanin, Cristina Belgiovine, Manuela Liguori, Paola Allavena, Giovanna Chiorino, Ilaria Chiodi, Chiara Mondello
Table S4. List of the overrepresented biological processes identified using the classification implemented by Panther within David on the list of the genes commonly up-regulated or down-regulated in cen3tel 600 and 1000 sphere cells.
Processes with a p-value lower than 0.01 are shown. Count: number of up-regulated or down-regulated genes falling in each term; %: percentage of genes up-regulated in spheres respect to the total number of genes classified within that term.
Processes for up-regulated genes
Category	Term	Count	%	PValue
PANTHER_BP_ALL	BP00148:Immunity and defense	75	16.7411	2.18925e-11
PANTHER_BP_ALL	BP00156:Interferon-mediated immunity	15	3.34821	8.39661e-10
PANTHER_BP_ALL	BP00026:Cholesterol metabolism	14	3.125	1.99784e-08
PANTHER_BP_ALL	BP00150:MHCI-mediated immunity	8	1.78571	1.60111e-07
PANTHER_BP_ALL	BP00149:T-cell mediated immunity	18	4.01786	7.18464e-06
PANTHER_BP_ALL	BP00295:Steroid metabolism	15	3.34821	0.000155662
PANTHER_BP_ALL	BP00115:NF-kappaB cascade	9	2.00893	0.000602463
PANTHER_BP_ALL	BP00107:Cytokine and chemokine mediated signaling pathway	17	3.79464	0.000648951
PANTHER_BP_ALL	BP00019:Lipid, fatty acid and steroid metabolism	35	7.8125	0.000933651
PANTHER_BP_ALL	BP00114:MAPKKK cascade	14	3.125	0.00111113
PANTHER_BP_ALL	BP00116:JNK cascade	8	1.78571	0.00116399
PANTHER_BP_ALL	BP00273:Chromatin packaging and remodeling	13	2.90179	0.00288624
PANTHER_BP_ALL	BP00028:Lipid and fatty acid transport	10	2.23214	0.00489863
PANTHER_BP_ALL	BP00287:Cell motility	18	4.01786	0.00699483
Processes for down-regulated-regulated genes
Category	Term	Count	%	PValue
PANTHER_BP_ALL	BP00248:Mesoderm development	15	14.2857	7.9823e-06
PANTHER_BP_ALL	BP00124:Cell adhesion	13	12.381	0.000335677
PANTHER_BP_ALL	BP00193:Developmental processes	26	24.7619	0.00086863
PANTHER_BP_ALL	BP00223:Angiogenesis	4	3.80952	0.00487093
PANTHER_BP_ALL	BP00285:Cell structure and motility	15	14.2857	0.00798017
PANTHER_BP_ALL	BP00201:Skeletal development	5	4.7619	0.008392
