# Supplementary material for: Cells with stemness features are generated from in vitro transformed human fibroblasts
Source: Sci Rep. 2018 Sep 14;8:13838. doi: 10.1038/s41598-018-32197-5 (PMC6138721; doi:10.1038/s41598-018-32197-5)
Supplement: Supplementary file 5 — Table S5 [file 41598_2018_32197_MOESM5_ESM.xls]

## Sheet: Additional_File_10
Cells with stemness features are generated from in vitro transformed human fibroblasts
Bartolo Bono, Paola Ostano, Martina Peritore, Ilaria Gregnanin, Cristina Belgiovine, Manuela Liguori, Paola Allavena, Giovanna Chiorino, Ilaria Chiodi, Chiara Mondello
Table S5. List of the genes up-regulated in sphere cells involved in chromatin organization, cholestrol metabolism, cytokine mediated signaling pathways or interferon pathways.
Gene expression in sphere cells is expressed as Log2FC relative to the corresponding adherent cells. Genes with Log2FC > 0.58 and adjusted p-value < 0.05 are reported.
Chromatin organization
	cen3tel 600 sphere vs adherent cells		cen3tel 1000 sphere vs adherent cells
Symbol	logFC	AdjPvalue	logFC	AdjPvalue
HIST1H3B	0.595905	0.00665834	0.893323	0.00818482
HIST1H3D	0.737438	0.000625934	1.22675	0.000664969
HIST1H2AE	0.898368	0.000467007	1.06332	0.00265407
HIST1H3C	1.08593	7.76235e-05	0.612428	0.0203275
HIST1H2AC	1.17099	0.000139945	1.12979	0.00265407
HIST1H1C	1.24516	0.000447035	1.5019	0.00241641
HIST1H1E	1.28475	0.00178498	1.58946	0.00666309
HIST1H3G	1.53848	5.3468e-05	0.907232	0.0122913
HIST1H2BB	1.56285	0.000464208	1.25124	0.0165154
HIST1H2AD	1.73998	0.000647836	1.64729	0.009927
HIST1H2BH	1.7745	5.18082e-05	1.47805	0.00242551
HIST1H2BF	1.89427	4.36789e-06	1.3051	0.000664969
HIST1H2BE	1.95946	1.68327e-05	1.33386	0.00243791
HIST1H2BI	2.1926	8.7041e-06	1.22191	0.00358587
HIST1H2BG	2.2368	4.30251e-05	1.43162	0.00724708
HIST1H2BD	2.2716	0.000119392	1.37841	0.0203933
HIST1H2BC	2.35523	0.000144649	1.49166	0.0196033
HIST1H2BE	2.74406	1.92373e-06	1.2763	0.00191682
HIST1H2AJ	0.847731	0.00151906	1.12141	0.00414999
HIST1H2AH	1.0174	0.00153251	0.857666	0.0319202
HIST1H2BK	1.19654	0.00272702	1.36335	0.0136525
HIST1H2AJ	1.39585	1.71141e-05	0.99925	0.00191977
HIST1H2BJ	1.41429	5.32992e-05	1.46762	0.000816679
HIST1H2AM	1.49054	1.56057e-05	1.44033	0.000418061
HIST1H2BO	1.53162	0.000305981	1.47006	0.00523533
HIST1H2BL	1.93278	2.84331e-06	1.23201	0.000661523
HIST1H2BM	2.15733	4.3383e-06	1.37027	0.000951341
HIST1H2BN	2.75943	1.36096e-06	1.43679	0.000785619
HIST2H3D	1.1961	2.34911e-05	0.676143	0.00767741
HIST2H4B	0.613628	0.00153257	0.911483	0.00243791
HIST2H2BE	0.649254	0.000159623	0.934293	0.000427147
HIST2H2AB	0.871913	0.00206602	1.51915	0.00143072
HIST2H2AC	1.08531	0.000942197	1.46707	0.00257506
HIST2H2AA4	1.37051	0.00105834	1.88563	0.00258034
HIST2H2BE	2.66557	3.24049e-06	1.34748	0.00229418
HIST2H2AA4	3.01887	1.43712e-05	1.83665	0.00367305
H2AFJ	1.3221	1.18566e-05	0.716265	0.00545625
H2AFJ	1.99327	1.1685e-05	0.856962	0.0152924
HIST3H2A	1.97743	0.000293124	1.45282	0.017091
HIST3H2BB	2.13283	0.00023603	1.20827	0.0440367
Cholesterol metabolism
	cen3tel 600 sphere vs adherent cells		cen3tel 1000 sphere vs adherent cells
Symbol	logFC	AdjPvalue	logFC	AdjPvalue
CYP51A1	1.56939	4.53981e-06	1.55283	0.000106685
CYP51A1	2.66268	1.65193e-05	1.80928	0.00242719
AKR1C1	1.98102	0.000956551	1.84299	0.0147399
AKR1C1	2.43905	0.00240753	2.13586	0.0380586
AKR1C1	2.99136	0.000413619	2.22152	0.021028
MSMO1	3.46087	4.61226e-05	2.49585	0.00425774
LSS	0.588872	0.00378622	0.642999	0.0215645
LSS	0.645389	0.00198844	0.600546	0.0258269
LSS	1.29178	1.46845e-05	1.04176	0.000934591
HMGCS1	2.5232	1.04132e-05	2.558	0.000217305
HMGCS1	2.6982	1.17473e-06	2.32487	7.08e-05
HSD17B7	0.676372	0.00960833	0.835413	0.0270652
HSD17B7	1.2593	0.000925572	1.22108	0.011832
HSD17B7	1.45493	4.09039e-05	1.27329	0.00150816
MVK	1.53808	4.57352e-05	1.02657	0.00640374
MVK	1.59952	1.86883e-05	1.03039	0.00348602
INSIG1	1.94355	7.45214e-05	1.71621	0.00244163
IDI1	1.79196	0.000375068	1.83997	0.00436168
SQLE	1.31679	3.55372e-05	1.62791	0.000240334
G6PD	1.47289	7.19253e-06	0.766654	0.00408055
NSDHL	2.86054	9.05907e-06	1.12379	0.018713
APOE	0.729116	0.000108528	0.996728	0.000418061
FDPS	1.5416	6.37193e-06	1.44708	0.000191289
HMGCR	1.14193	0.000909156	1.22627	0.00740138
ACOX2	1.45788	0.000104118	1.74407	0.000738282
C14orf1	2.34971	7.36725e-07	1.21038	0.000431849
DHCR24	0.689514	0.000407531	0.803794	0.00258034
NPC1	2.4679	6.70987e-05	1.23369	0.0302938
HSD17B14	1.94007	6.02521e-06	0.828514	0.00866394
MVD	1.32793	0.000246864	0.8928	0.0219125
LDLR	1.99236	1.31071e-06	0.850944	0.00200184
EBP	0.672795	0.00330576	0.9361	0.00661828
DHCR7	0.846001	6.19365e-05	1.16215	0.000233348
SREBF2	0.972154	8.51614e-05	0.621697	0.0122592
FDFT1	1.66056	9.24774e-06	2.00444	9.71e-05
Genes involved in cytokine mediated signaling pathways
	cen3tel 600 sphere vs adherent cells		cen3tel 1000 sphere vs adherent cells
Symbol	logFC	AdjPvalue	logFC	AdjPvalue
CXCL10	1.96217	7.50488e-07	0.626672	0.00450704
CXCL11	2.04819	1.80988e-06	0.862791	0.00293773
CXCL11	2.337	2.17781e-06	1.01384	0.00308359
IL1RN	2.8848	9.3731e-07	2.25852	8.59e-05
IL1B	4.30035	5.61811e-08	3.16169	8.55e-07
CXCL3	1.10045	0.00200953	1.00417	0.0283601
CXCL1	2.22932	4.5337e-05	1.39463	0.00818482
CXCL2	2.5453	8.80649e-06	1.08992	0.0122592
TGFBR2	1.29851	1.48097e-05	0.601045	0.0132024
IL6	1.14964	0.000448566	0.784962	0.0317027
CCL5	2.14672	1.75823e-06	1.82494	9.71e-05
CCL3L3	2.40474	5.38279e-07	0.641587	0.00704862
CCL3L3	2.43152	9.3731e-07	0.72104	0.00814388
CCL3	2.67747	1.22909e-06	1.04767	0.00285468
IL13RA2	3.00704	1.69499e-06	3.03253	5.34e-05
IL4I1	1.53553	3.1021e-05	0.695675	0.0258748
SOCS1	0.953451	0.000200851	0.840021	0.00566067
CCR1	1.73025	1.6847e-05	0.923419	0.00767741
Genes involved in the interferon pathways
	cen3tel 600 sphere vs adherent cells		cen3tel 1000 sphere vs adherent cells
Symbol	logFC	AdjPvalue	logFC	AdjPvalue
HLA-C	1.44112	8.87968e-05	0.990515	0.00909035
HLA-C	1.65513	1.25198e-06	0.711219	0.00186651
HLA-A	1.86368	4.7813e-05	0.835733	0.0370793
HLA-C	3.34204	8.86495e-06	1.03536	0.0498816
RSAD2	3.58199	1.5846e-07	1.88428	7.04e-05
RSAD2	3.62571	5.48655e-06	2.63062	0.000661523
OAS2	1.30124	6.251e-06	0.677717	0.00358587
OAS3	1.51256	1.57178e-05	0.9665	0.00308301
OAS3	1.64575	0.00034082	1.1796	0.0212109
OAS2	2.07089	2.1442e-06	1.14974	0.000900931
OAS1	3.22122	5.86299e-06	1.92217	0.00170005
HLA-G	1.38705	2.56616e-05	0.960208	0.00325196
HLA-F	1.84972	8.43884e-06	0.856957	0.00811367
HLA-A	1.9678	1.33867e-05	0.847805	0.0170586
HLA-A	3.33542	1.29809e-07	1.13699	0.000288768
HLA-H	3.89914	5.85898e-06	1.22727	0.0320824
IFIT1	1.00333	0.00192135	1.5205	0.00265407
IFIT3	2.63827	0.000621432	1.81351	0.0389421
IFI27	3.30185	3.68223e-05	1.79485	0.0132024
IFI27	3.4154	1.52377e-06	1.8285	0.000760747
IFI44	1.01377	0.00344024	1.21187	0.0133283
IFI44L	2.97721	1.00451e-05	1.55304	0.00568082
MX2	1.74395	8.31861e-06	0.88301	0.00545625
MX2	2.18699	1.26676e-05	1.10431	0.00779357
MX1	2.3605	1.59424e-06	0.766227	0.00874063
HLA-C	1.29361	0.000513585	1.00699	0.0202939
HLA-E	1.66053	4.90802e-06	0.666534	0.00977486
HLA-B	3.20422	2.61364e-07	1.08493	0.00100883
HLA-E	3.35778	1.75661e-07	0.978853	0.00125586
HLA-C	3.63664	6.53546e-08	1.20481	9.71e-05
GBP2	1.45786	5.26124e-05	0.825923	0.0146885
TRIM22	1.79153	2.57981e-05	1.16089	0.00436168
TRIM22	1.84886	0.000211603	1.2733	0.0179579
ISG15	3.54279	8.49105e-07	2.15995	0.000217305
B2M	2.23439	1.87207e-05	1.06811	0.0137959
USP18	1.65011	0.000135736	1.18031	0.0105928
USP18	2.31812	1.22975e-05	1.43797	0.00288795
IRF9	2.439	2.24295e-06	1.16869	0.001944
IFIH1	1.41158	0.0011083	1.01416	0.0495914
XAF1	1.00565	4.35172e-05	0.768424	0.00312871
XAF1	1.83312	3.69785e-05	1.03942	0.0108501
XAF1	2.26249	1.33867e-05	1.11766	0.00896618
STAT1	2.87933	7.8782e-06	1.42147	0.00590991
ISG20	1.79788	1.45721e-05	1.35974	0.00127259
PRKCD	1.62399	1.41925e-06	0.609457	0.00399999
BST2	3.37409	2.0766e-06	0.961471	0.0203933
SOCS1	0.953451	0.000200851	0.840021	0.00566067
IRF7	1.25599	9.24774e-06	0.909822	0.00103605
IFITM1	2.87007	4.2311e-05	1.9787	0.00498778
IFI6	3.54175	2.64742e-07	2.30622	5.79e-05
OASL	2.22468	6.59832e-06	1.87187	0.000384408
IFI35	3.20029	2.7451e-06	1.05247	0.0142312
IRF1	1.28674	1.11542e-05	0.635732	0.00774227
